# Supplementary material for: Mutations That Alter the Bacterial Cell Envelope Increase Lipid Production
Source: mBio. 2017 May 23;8(3):e00513-17. doi: 10.1128/mBio.00513-17 (PMC5442454; doi:10.1128/mBio.00513-17)
Supplement: TABLE S2 [file mbo003173316st2.xlsx]

## Sheet: Sheet1
	Supplementary table 2. Compounds used for chemical sensitivity analysis
	Drug	Family	Group	General Target	Process target	Function Target	Gene Target	Concentration
1	Clotrimazole	azoles	imidizoles	cell envelope	cell membrane	membrane permeability/ sterol biosynthesis		4	μg/ml
2	Deoxycholate	detergents	anionic detergent	cell envelope	cell membrane	membrane permeability		0.1	mg/ml
3	Monensin	ionophores	polyether	cell envelope	cell membrane	cation transport		100	μg/ml
4	Polymyxin b	peptides	cationic detergent	cell envelope	cell membrane	membrane permeability		0.4	μg/ml
5	SDS	detergents	detergents	cell envelope	cell membrane	membrane permeability		25	μg/ml
6	Triton X-100	detergents	detergents	cell envelope	cell membrane	membrane permeability		0.1	%
7	Valinomycin	ionophores	dodecadepsipeptide	cell envelope	cell membrane	cation transport		10	μg/ml
8	Amoxicillin	beta-lactams	penicillins	cell envelope	peptidoglycan	PG biosynthesis (transpeptidation)	multiple PBPs	5	μg/ml
9	Ampicillin	beta-lactams	penicillins	cell envelope	peptidoglycan	PG biosynthesis (transpeptidation)	multiple PBPs	2	μg/ml
10	Aztreonam	beta-lactams	monobactams	cell envelope	peptidoglycan	PG biosynthesis (transpeptidation)	PBP3 (FtsI)	20	μg/ml
11	Bacitracin	peptides	peptides	cell envelope	peptidoglycan	C55 PP pyrophosphatases	BacA, YbjG, PgpB and YeiU	40	μg/ml
12	Ceftriaxone	beta-lactams	cephalosporine	cell envelope	peptidoglycan	PG biosynthesis (transpeptidation)	multiple PBPs	2	μg/ml
13	Cephalexin hydrate	beta-lactams	cephalosporine	cell envelope	peptidoglycan	PG biosynthesis (transpeptidation)	multiple PBPs	250	μg/ml
14	D-cycloserine	amino acid derivative	amino acid derivative	cell envelope	peptidoglycan	PG biosynthesis (Ala racemase + ligase)	Alr, DadX, DdlA/B	2	μg/ml
15	Meropenem	beta-lactam	carbapenem	cell envelope	peptidoglycan	PG biosynthesis (transpeptidation)	multiple PBPs	0.5	μg/ml
16	Furazolidone	furans	furans	DNA	DNA crosslinking	DNA crosslinking		5	μg/ml
17	MMS	alkylating agents	alkylating agents	DNA	DNA damage	methylation		0.002	%
18	Ciprofloxacin	quinilones	quinilones	DNA	DNA supercoiling	DNA gyrase/topoisomerase	GyrA/TopA	0.02	μg/ml
19	Levofloxacin	quinilones	quinilones	DNA	DNA supercoiling	DNA gyrase/topoisomerase	GyrA/TopA	0.004	μg/ml
20	Nalidixic acid	quinilones	quinilones	DNA	DNA supercoiling	DNA gyrase/topoisomerase	GyrA/TopA	0.4	μg/ml
21	Ofloxacin	quinilones	quinilones	DNA	DNA supercoiling	DNA gyrase/topoisomerase	GyrA/TopA	0.02	μg/ml
22	Hydroxyurea	chemotherapeutics	deoxyribonuclotide	DNA	DNA synthesis	ribonucleotide reductase		5	mM
23	Nitrofurantoin	furans	furans	DNA	mulptiple			10	μg/ml
24	Acrylic acid	organics	organics	fatty acid metabolism	beta-oxidation			200	μg/ml
25	Methotrexate	chemotherapeutics	DHFR inhibitor	folic acid biosynthesis	folic acid biosynthesis	dihydrofolate reductase	FolA/FolM	2	μg/ml
26	Sulfamethoxazole	chemotherapeutics	sulfonamides	folic acid biosynthesis	folic acid biosynthesis	dihydropteroate reductase	FolP	100	μg/ml
27	Sulfanilamide	chemotherapeutics	sulfonamides	folic acid biosynthesis	folic acid biosynthesis	dihydropteroate reductase	FolP	100	μg/ml
28	Trimethoprim	pyrimidines	DHFR inhibitor	folic acid biosynthesis	folic acid biosynthesis	dihydrofolate reductase	FolA/FolM	2	μg/ml
29	Doxicycline	tetracycline antibiotics	tetracyclines	protein synthesis	30S ribosome	tRNA binding		0.01	μg/ml
30	Neomycin	aminoglycosides	aminoglycosides	protein synthesis	30S ribosome	translation initiation		10	μg/ml
31	Spectinomycin	aminoglycosides	aminoglycosides	protein synthesis	30S ribosome	translation initiation		1	μg/ml
32	Tetracycline	tetracycline antibiotics	tetracyclines	protein synthesis	30S ribosome	tRNA binding		0.02	μg/ml
33	Tigecycline	tetracycline antibiotics	tetracyclines	protein synthesis	30S ribosome	tRNA binding		50	μg/ml
34	Tobramycin	aminoglycosides	aminoglycosides	protein synthesis	30S ribosome + 50S ribosome	prevents 70S ribosome formation		0.4	μg/ml
35	Azithromycin	MLS	macrolides	protein synthesis	50S ribosome	transpeptidation		0.02	μg/ml
36	Chloramphenicol	Peptidyl transferase	amphenicols	protein synthesis	50S ribosome	peptidyl transferase		0.5	μg/ml
37	Clarithromycin	MLS	macrolides	protein synthesis	50S ribosome	transpeptidation		2	μg/ml
38	Erythromycin	MLS	macrolides	protein synthesis	50S ribosome	transpeptidation		0.5	μg/ml
39	Florfenicol	Peptidyl transferase	amphenicols	protein synthesis	50S ribosome	peptidyl transferase		0.5	μg/ml
40	Lincomycin	MLS	lincoamides	protein synthesis	50S ribosome	transpeptidation		20	μg/ml
41	Thiamphenicol	Peptidyl transferase	amphenicols	protein synthesis	50S ribosome	peptidyl transferase		0.1	μg/ml
42	Fuscidic acid	fusidanes	fusidanes	protein synthesis	G factor	ribosome translocation	FusA	1	μg/ml
43	Rifampicin	rifamycins	rifamycins	RNAP	RNAP	RNAP exit channel	RpoB	0.02	μg/ml
44	Rifaximin	rifamycins	rifamycins	RNAP	RNAP	RNAP exit channel	RpoB	0.01	μg/ml
45	NaCl	stress	osmotic stress	stress	osmotic stress			50	mM
46	Hydrogen peroxide	stress	oxidative stress	stress	oxidative stress			5	mM
47	Plumbagin	quinones	naphthoquinones	stress	oxidative stress			0.4	μg/ml
48	EDTA	stress	stress	stress				0.4	μM
49	Sulbactam	beta-lactams	beta-lactamase inhibitor			beta-lactamase		5	μg/ml
